# Supplementary material for: Comparison and transfer testing of multiplex ligation detection methods for GM plants
Source: BMC Biotechnol. 2012 Jan 19;12:4. doi: 10.1186/1472-6750-12-4 (PMC3271032; doi:10.1186/1472-6750-12-4)
Supplement: Additional file 1 — Comparison protocols.csv. raw data for the microarray spots and the results of the statistical analysis of the comparison of the different ligation protocols. [file 1472-6750-12-4-S1.CSV]

protocol name	experiment number		mix	Probe name	Density	Mean density	standard error of the mean	p value one tailed t-test sample > control	include in protocol comparison (if p<0.05)	p value two-tailed t-test PPLMD I vs PPMLD II
PPLMD I	1	exp1	control	bar	9223.78	6338	1951
PPLMD I	1	exp1	control	bar	842.03
PPLMD I	1	exp1	control	bar	9006.84
PPLMD I	1	exp1	control	bar	6279.09
PPLMD II	1	exp1	control	bar	5721.16	3495	1020
PPLMD II	1	exp1	control	bar	1926.63
PPLMD II	1	exp1	control	bar	4722.41
PPLMD II	1	exp1	control	bar	1610.09
PPLMD I	2	exp2	control	bar	17188.19	17488	821
PPLMD I	2	exp2	control	bar	18588.34
PPLMD I	2	exp2	control	bar	15290.41
PPLMD I	2	exp2	control	bar	18885.81
PPLMD II	2	exp2	control	bar	13960.56	13877	1195
PPLMD II	2	exp2	control	bar	10680.81
PPLMD II	2	exp2	control	bar	16451.31
PPLMD II	2	exp2	control	bar	14416.66
PPLMD I	1	exp1	mix1	bar	803.44	1084	450	sample<control	no
PPLMD I	1	exp1	mix1	bar	600.94
PPLMD I	1	exp1	mix1	bar	2422.13
PPLMD I	1	exp1	mix1	bar	511.13
PPLMD II	1	exp1	mix1	bar	2468.91	1942	1111	0.1713	no
PPLMD II	1	exp1	mix1	bar	368.53
PPLMD II	1	exp1	mix1	bar	4863.25
PPLMD II	1	exp1	mix1	bar	67.44
PPLMD I	2	exp2	mix1	bar	1456.5	795	276	sample<control	no
PPLMD I	2	exp2	mix1	bar	594.72
PPLMD I	2	exp2	mix1	bar	972.66
PPLMD I	2	exp2	mix1	bar	157.22
PPLMD II	2	exp2	mix1	bar	10752.91	8320	880	sample<control	no
PPLMD II	2	exp2	mix1	bar	6601.31
PPLMD II	2	exp2	mix1	bar	8250.75
PPLMD II	2	exp2	mix1	bar	7675.84
PPLMD I	1	exp1	mix2	bar	8375.75	10267	1595	sample<control	no
PPLMD I	1	exp1	mix2	bar	8798.16
PPLMD I	1	exp1	mix2	bar	8854
PPLMD I	1	exp1	mix2	bar	15039.72
PPLMD II	1	exp1	mix2	bar	14128.19	10274	2760	0.0304	yes
PPLMD II	1	exp1	mix2	bar	3716.16
PPLMD II	1	exp1	mix2	bar	15490.63
PPLMD II	1	exp1	mix2	bar	7760.25
PPLMD I	2	exp2	mix2	bar	4309	3508	1031	sample<control	no
PPLMD I	2	exp2	mix2	bar	3416.63
PPLMD I	2	exp2	mix2	bar	5586.97
PPLMD I	2	exp2	mix2	bar	717.66
PPLMD II	2	exp2	mix2	bar	7458.84	4333	1340	sample<control	no
PPLMD II	2	exp2	mix2	bar	4260.66
PPLMD II	2	exp2	mix2	bar	4692.47
PPLMD II	2	exp2	mix2	bar	920.09
PPLMD I	1	exp1	mix3	bar	22112.81	15645	4315	0.0485	yes	0.5733
PPLMD I	1	exp1	mix3	bar	16384.75
PPLMD I	1	exp1	mix3	bar	20845.56
PPLMD I	1	exp1	mix3	bar	3235.78
PPLMD II	1	exp1	mix3	bar	20643.84	18828	3155	0.0018	yes
PPLMD II	1	exp1	mix3	bar	11776.22
PPLMD II	1	exp1	mix3	bar	26580.41
PPLMD II	1	exp1	mix3	bar	16309.94
PPLMD I	2	exp2	mix3	bar	17037.06	17587	752	0.4659	no
PPLMD I	2	exp2	mix3	bar	19411.47
PPLMD I	2	exp2	mix3	bar	18033.84
PPLMD I	2	exp2	mix3	bar	15867.5
PPLMD II	2	exp2	mix3	bar	16080.22	13319	1564	sample<control	no
PPLMD II	2	exp2	mix3	bar	8850.34
PPLMD II	2	exp2	mix3	bar	14565.06
PPLMD II	2	exp2	mix3	bar	13780
PPLMD I	1	exp1	control	Cry1Ab	5099.56	2863	1030
PPLMD I	1	exp1	control	Cry1Ab	449.5
PPLMD I	1	exp1	control	Cry1Ab	3925.78
PPLMD I	1	exp1	control	Cry1Ab	1977.84
PPLMD II	1	exp1	control	Cry1Ab	4965.22	3645	1397
PPLMD II	1	exp1	control	Cry1Ab	2681.31
PPLMD II	1	exp1	control	Cry1Ab	6684.09
PPLMD II	1	exp1	control	Cry1Ab	249.88
PPLMD I	2	exp2	control	Cry1Ab	2229.91	1658	518
PPLMD I	2	exp2	control	Cry1Ab	200.31
PPLMD I	2	exp2	control	Cry1Ab	2530.78
PPLMD I	2	exp2	control	Cry1Ab	1671.84
PPLMD II	2	exp2	control	Cry1Ab	1842.41	1470	513
PPLMD II	2	exp2	control	Cry1Ab	103.19
PPLMD II	2	exp2	control	Cry1Ab	2542.59
PPLMD II	2	exp2	control	Cry1Ab	1390
PPLMD I	1	exp1	mix1	Cry1Ab	4465.38	2296	975	sample<control	no
PPLMD I	1	exp1	mix1	Cry1Ab	3353.81
PPLMD I	1	exp1	mix1	Cry1Ab	1112.44
PPLMD I	1	exp1	mix1	Cry1Ab	251.28
PPLMD II	1	exp1	mix1	Cry1Ab	4511.69	1382	1062	sample<control	no
PPLMD II	1	exp1	mix1	Cry1Ab	82.22
PPLMD II	1	exp1	mix1	Cry1Ab	901.53
PPLMD II	1	exp1	mix1	Cry1Ab	31.09
PPLMD I	2	exp2	mix1	Cry1Ab	2935.38	2505	233	0.093	no
PPLMD I	2	exp2	mix1	Cry1Ab	2727.56
PPLMD I	2	exp2	mix1	Cry1Ab	2497.03
PPLMD I	2	exp2	mix1	Cry1Ab	1861.25
PPLMD II	2	exp2	mix1	Cry1Ab	3685.38	1368	808	sample<control	no
PPLMD II	2	exp2	mix1	Cry1Ab	273.97
PPLMD II	2	exp2	mix1	Cry1Ab	1267.81
PPLMD II	2	exp2	mix1	Cry1Ab	245.09
PPLMD I	1	exp1	mix2	Cry1Ab	13156.38	8563	2629	0.045	yes
PPLMD I	1	exp1	mix2	Cry1Ab	2629.19
PPLMD I	1	exp1	mix2	Cry1Ab	12818.81
PPLMD I	1	exp1	mix2	Cry1Ab	5645.75
PPLMD II	1	exp1	mix2	Cry1Ab	12209.75	7485	3193	0.1564	no
PPLMD II	1	exp1	mix2	Cry1Ab	3212.63
PPLMD II	1	exp1	mix2	Cry1Ab	13648.38
PPLMD II	1	exp1	mix2	Cry1Ab	870.38
PPLMD I	2	exp2	mix2	Cry1Ab	11984	11147	884	0	yes	0.1163
PPLMD I	2	exp2	mix2	Cry1Ab	8581.47
PPLMD I	2	exp2	mix2	Cry1Ab	11465.22
PPLMD I	2	exp2	mix2	Cry1Ab	12555.34
PPLMD II	2	exp2	mix2	Cry1Ab	11558.84	6936	2119	0.023	yes
PPLMD II	2	exp2	mix2	Cry1Ab	1283.19
PPLMD II	2	exp2	mix2	Cry1Ab	7491.81
PPLMD II	2	exp2	mix2	Cry1Ab	7410.22
PPLMD I	1	exp1	mix3	Cry1Ab	25350.75	23649	2321	0.0001	yes
PPLMD I	1	exp1	mix3	Cry1Ab	26937.81
PPLMD I	1	exp1	mix3	Cry1Ab	25537.25
PPLMD I	1	exp1	mix3	Cry1Ab	16768.63
PPLMD II	1	exp1	mix3	Cry1Ab	20755.94	20010	1299	0.0001	no
PPLMD II	1	exp1	mix3	Cry1Ab	16831.94
PPLMD II	1	exp1	mix3	Cry1Ab	23046.28
PPLMD II	1	exp1	mix3	Cry1Ab	19404.25
PPLMD I	2	exp2	mix3	Cry1Ab	16164.5	12446	1722	0.0005	yes	0.9683
PPLMD I	2	exp2	mix3	Cry1Ab	7904.16
PPLMD I	2	exp2	mix3	Cry1Ab	12226.34
PPLMD I	2	exp2	mix3	Cry1Ab	13487.25
PPLMD II	2	exp2	mix3	Cry1Ab	12604.88	12349	1559	0.0003	yes
PPLMD II	2	exp2	mix3	Cry1Ab	7982.41
PPLMD II	2	exp2	mix3	Cry1Ab	13519.13
PPLMD II	2	exp2	mix3	Cry1Ab	15290.88
PPLMD I	1	exp1	control	HMG	353.88	773	301
PPLMD I	1	exp1	control	HMG	746.34
PPLMD I	1	exp1	control	HMG	357.5
PPLMD I	1	exp1	control	HMG	1633.41
PPLMD II	1	exp1	control	HMG	498	374	119
PPLMD II	1	exp1	control	HMG	51.5
PPLMD II	1	exp1	control	HMG	347.72
PPLMD II	1	exp1	control	HMG	599.91
PPLMD I	2	exp2	control	HMG	13.5	109	68
PPLMD I	2	exp2	control	HMG	19.84
PPLMD I	2	exp2	control	HMG	304.31
PPLMD I	2	exp2	control	HMG	98.28
PPLMD II	2	exp2	control	HMG	779.22	388	146
PPLMD II	2	exp2	control	HMG	71.5
PPLMD II	2	exp2	control	HMG	341.22
PPLMD II	2	exp2	control	HMG	359.13
PPLMD I	1	exp1	mix1	HMG	26430.88	24978	1356	0	yes	0.6015
PPLMD I	1	exp1	mix1	HMG	25260.25
PPLMD I	1	exp1	mix1	HMG	27141.34
PPLMD I	1	exp1	mix1	HMG	21077.94
PPLMD II	1	exp1	mix1	HMG	25295.88	26212	1784	0	yes
PPLMD II	1	exp1	mix1	HMG	31040.03
PPLMD II	1	exp1	mix1	HMG	22469.06
PPLMD II	1	exp1	mix1	HMG	26044.88
PPLMD I	2	exp2	mix1	HMG	14095.34	14447	1652	0.0001	yes	0.2418
PPLMD I	2	exp2	mix1	HMG	12915.69
PPLMD I	2	exp2	mix1	HMG	19162.19
PPLMD I	2	exp2	mix1	HMG	11613.34
PPLMD II	2	exp2	mix1	HMG	21430.44	18264	2432	0.0002	yes
PPLMD II	2	exp2	mix1	HMG	22601.91
PPLMD II	2	exp2	mix1	HMG	11867.31
PPLMD II	2	exp2	mix1	HMG	17156.16
PPLMD I	1	exp1	mix2	HMG	26215.06	24513	1135	0	yes	0.0099
PPLMD I	1	exp1	mix2	HMG	26712.91
PPLMD I	1	exp1	mix2	HMG	22788.22
PPLMD I	1	exp1	mix2	HMG	22334.66
PPLMD II	1	exp1	mix2	HMG	28921.72	28907	330	0	yes
PPLMD II	1	exp1	mix2	HMG	29766.5
PPLMD II	1	exp1	mix2	HMG	28162.66
PPLMD II	1	exp1	mix2	HMG	28775.59
PPLMD I	2	exp2	mix2	HMG	18053.06	17611	460	0	yes	0.0466
PPLMD I	2	exp2	mix2	HMG	17398.97
PPLMD I	2	exp2	mix2	HMG	18562.59
PPLMD I	2	exp2	mix2	HMG	16429.5
PPLMD II	2	exp2	mix2	HMG	14670.13	14977	948	0	yes
PPLMD II	2	exp2	mix2	HMG	17495.22
PPLMD II	2	exp2	mix2	HMG	14850.66
PPLMD II	2	exp2	mix2	HMG	12893.31
PPLMD I	1	exp1	mix3	HMG	17354.19	19184	1483	0	yes	0.1482
PPLMD I	1	exp1	mix3	HMG	16037.75
PPLMD I	1	exp1	mix3	HMG	22288.84
PPLMD I	1	exp1	mix3	HMG	21055.78
PPLMD II	1	exp1	mix3	HMG	20728.44	21982	804	0	yes
PPLMD II	1	exp1	mix3	HMG	22655.31
PPLMD II	1	exp1	mix3	HMG	20605.75
PPLMD II	1	exp1	mix3	HMG	23939.81
PPLMD I	2	exp2	mix3	HMG	11677.75	9716	774	0	yes	0.9356
PPLMD I	2	exp2	mix3	HMG	8925.47
PPLMD I	2	exp2	mix3	HMG	8125.28
PPLMD I	2	exp2	mix3	HMG	10136.09
PPLMD II	2	exp2	mix3	HMG	9678.41	9644	372	0	yes
PPLMD II	2	exp2	mix3	HMG	10470.22
PPLMD II	2	exp2	mix3	HMG	9764.91
PPLMD II	2	exp2	mix3	HMG	8661.69
PPLMD I	1	exp1	control	TC1507	556.91	283	136
PPLMD I	1	exp1	control	TC1507	19.91
PPLMD I	1	exp1	control	TC1507	474.81
PPLMD I	1	exp1	control	TC1507	78.81
PPLMD II	1	exp1	control	TC1507	120.06	97	49
PPLMD II	1	exp1	control	TC1507	224.69
PPLMD II	1	exp1	control	TC1507	44.5
PPLMD II	1	exp1	control	TC1507	0
PPLMD I	2	exp2	control	TC1507	0	9	3
PPLMD I	2	exp2	control	TC1507	14.56
PPLMD I	2	exp2	control	TC1507	10
PPLMD I	2	exp2	control	TC1507	10.03
PPLMD II	2	exp2	control	TC1507	1.28	88	83
PPLMD II	2	exp2	control	TC1507	5.22
PPLMD II	2	exp2	control	TC1507	7.75
PPLMD II	2	exp2	control	TC1507	337.75
PPLMD I	1	exp1	mix1	TC1507	538.16	1567	770	0.0758	no
PPLMD I	1	exp1	mix1	TC1507	801.69
PPLMD I	1	exp1	mix1	TC1507	3854.59
PPLMD I	1	exp1	mix1	TC1507	1075.19
PPLMD II	1	exp1	mix1	TC1507	4323.06	2187	939	0.034	yes
PPLMD II	1	exp1	mix1	TC1507	1268.41
PPLMD II	1	exp1	mix1	TC1507	3065.53
PPLMD II	1	exp1	mix1	TC1507	89.81
PPLMD I	2	exp2	mix1	TC1507	685.84	281	142	0.0515	yes
PPLMD I	2	exp2	mix1	TC1507	109.84
PPLMD I	2	exp2	mix1	TC1507	264.25
PPLMD I	2	exp2	mix1	TC1507	63.53
PPLMD II	2	exp2	mix1	TC1507	897.69	543	258	0.0721	no
PPLMD II	2	exp2	mix1	TC1507	111.63
PPLMD II	2	exp2	mix1	TC1507	1074.78
PPLMD II	2	exp2	mix1	TC1507	89.88
PPLMD I	1	exp1	mix2	TC1507	49.31	56	25	sample<control	no
PPLMD I	1	exp1	mix2	TC1507	15.5
PPLMD I	1	exp1	mix2	TC1507	31.56
PPLMD I	1	exp1	mix2	TC1507	128.69
PPLMD II	1	exp1	mix2	TC1507	329.78	176	55	0.1626	no
PPLMD II	1	exp1	mix2	TC1507	105.88
PPLMD II	1	exp1	mix2	TC1507	90.41
PPLMD II	1	exp1	mix2	TC1507	178.38
PPLMD I	2	exp2	mix2	TC1507	60.03	33	11	0.0367	yes
PPLMD I	2	exp2	mix2	TC1507	17.88
PPLMD I	2	exp2	mix2	TC1507	38.38
PPLMD I	2	exp2	mix2	TC1507	14
PPLMD II	2	exp2	mix2	TC1507	89.03	52	23	sample<control	no
PPLMD II	2	exp2	mix2	TC1507	28.69
PPLMD II	2	exp2	mix2	TC1507	90.31
PPLMD II	2	exp2	mix2	TC1507	0
PPLMD I	1	exp1	mix3	TC1507	969.5	1396	745	0.0961	no
PPLMD I	1	exp1	mix3	TC1507	686.28
PPLMD I	1	exp1	mix3	TC1507	3597.88
PPLMD I	1	exp1	mix3	TC1507	330.81
PPLMD II	1	exp1	mix3	TC1507	3901.03	2126	1048	0.0506	no
PPLMD II	1	exp1	mix3	TC1507	288.41
PPLMD II	1	exp1	mix3	TC1507	3979.84
PPLMD II	1	exp1	mix3	TC1507	334.88
PPLMD I	2	exp2	mix3	TC1507	168	61	36	0.0958	no
PPLMD I	2	exp2	mix3	TC1507	23.69
PPLMD I	2	exp2	mix3	TC1507	33.47
PPLMD I	2	exp2	mix3	TC1507	20.16
PPLMD II	2	exp2	mix3	TC1507	195.69	115	50	0.3955	no
PPLMD II	2	exp2	mix3	TC1507	30.28
PPLMD II	2	exp2	mix3	TC1507	207.88
PPLMD II	2	exp2	mix3	TC1507	25.91
