# Supplementary material for: Comparison and transfer testing of multiplex ligation detection methods for GM plants
Source: BMC Biotechnol. 2012 Jan 19;12:4. doi: 10.1186/1472-6750-12-4 (PMC3271032; doi:10.1186/1472-6750-12-4)
Supplement: Additional file 2 — Transfer.csv. raw data for the microarray spots and the results of the statistical analysis the transfer of the PPLMD method. [file 1472-6750-12-4-S2.CSV]

Institute	mix	experiment number	Spot labels	sample	Probe name	Density	SD of spot Density	Data after filtering for spot quality, outliers and normalized for mean HMG Density *1000	mean	SEM	p value of one tailed t-test Density > background	p value of one tailed t-test unknown > control	conclusion
RIKILT	0% GM	1	Z023 (1)	control	23 zein	23874.9	8530.28	1650.2	1433.3	98.36	0.00000	unknown < control	detected
RIKILT	0% GM	1	Z023 (2)	control	23 zein	21406	9668.25	1479.6
RIKILT	0% GM	1	Z023 (3)	control	23 zein	16106.67	3004.32	1113.3
RIKILT	0% GM	1	Z023 (4)	control	23 zein	21554.57	1863.28	1489.9
RIKILT	0% GM	1	Z023 (1)	unknown	23 zein	28970.71	8752.62	1431.4	1337.5	38.50	0.00000
RIKILT	0% GM	1	Z023 (2)	unknown	23 zein	26866.9	6737.38	1327.4
RIKILT	0% GM	1	Z023 (3)	unknown	23 zein	27743.54	3851.96	1370.7
RIKILT	0% GM	1	Z023 (4)	unknown	23 zein	24702.39	6807	1220.5
RIKILT	0% GM	1	Z026 (1)	control	26 Cry1F	143.9	53.27	9.9	11.1	0.47	<bckgnd	unknown < control	not detected
RIKILT	0% GM	1	Z026 (2)	control	26 Cry1F	152.71	50.69	10.6
RIKILT	0% GM	1	Z026 (3)	control	26 Cry1F	180.81	77.31	12.5
RIKILT	0% GM	1	Z026 (4)	control	26 Cry1F	162.1	71.91	11.2
RIKILT	0% GM	1	Z026 (1)	unknown	26 Cry1F	187.38	180.57	9.3	9.2	0.64	0.01877
RIKILT	0% GM	1	Z026 (2)	unknown	26 Cry1F	176.51	99.64	8.7
RIKILT	0% GM	1	Z026 (3)	unknown	26 Cry1F	225.16	202.62	11.1
RIKILT	0% GM	1	Z026 (4)	unknown	26 Cry1F	153.82	58.76	7.6
RIKILT	0% GM	1	Z036 (1)	control	36 CaMV P	276.14	483.21		11.3	0.48	0.47064	0.47445	not detected
RIKILT	0% GM	1	Z036 (2)	control	36 CaMV P	173.76	58.48	12.0
RIKILT	0% GM	1	Z036 (3)	control	36 CaMV P	154.1	44.76	10.7
RIKILT	0% GM	1	Z036 (4)	control	36 CaMV P	449.76	582.19
RIKILT	0% GM	1	Z036 (1)	unknown	36 CaMV P	185.15	84.54	9.1	11.5	1.89	0.00000
RIKILT	0% GM	1	Z036 (2)	unknown	36 CaMV P	610.58	3112.29
RIKILT	0% GM	1	Z036 (3)	unknown	36 CaMV P	327.19	314.38	16.2
RIKILT	0% GM	1	Z036 (4)	unknown	36 CaMV P	188.46	78.05	9.3
RIKILT	0% GM	1	Z044 (1)	control	44 HMG	19090.05	1697.28	1319.5	1333.6	7.18	0.00000	unknown < control	detected
RIKILT	0% GM	1	Z044 (2)	control	44 HMG	19262.19	3522.51	1331.4
RIKILT	0% GM	1	Z044 (3)	control	44 HMG	5269.05	2302.76
RIKILT	0% GM	1	Z044 (4)	control	44 HMG	19527.71	2310.42	1349.8
RIKILT	0% GM	1	Z044 (1)	unknown	44 HMG	26988.55	8908.75	1333.4	1000.0	110.03	0.00000
RIKILT	0% GM	1	Z044 (2)	unknown	44 HMG	19033.2	6971.41	940.4
RIKILT	0% GM	1	Z044 (3)	unknown	44 HMG	20383.17	2900.02	1007.1
RIKILT	0% GM	1	Z044 (4)	unknown	44 HMG	14554.34	4899.52	719.1
RIKILT	0% GM	1	Z051 (1)	control	51 pat	163.48	51.74	11.3	10.9	0.28	<bckgnd	unknown < control	not detected
RIKILT	0% GM	1	Z051 (2)	control	51 pat	152.14	33.17	10.5
RIKILT	0% GM	1	Z051 (3)	control	51 pat	983.05	2264.81
RIKILT	0% GM	1	Z051 (4)	control	51 pat	2739.86	9988.58
RIKILT	0% GM	1	Z051 (1)	unknown	51 pat	185.24	96.53	9.2	10.3	0.62	0.00016
RIKILT	0% GM	1	Z051 (2)	unknown	51 pat	237.18	241.65	11.7
RIKILT	0% GM	1	Z051 (3)	unknown	51 pat	264.14	430.74
RIKILT	0% GM	1	Z051 (4)	unknown	51 pat	202.61	87.23	10.0
RIKILT	0% GM	1	Z056 (1)	control	56 Cry3Bb	290.81	80.85	20.1	19.2	1.28	0.00000	unknown < control	not detected
RIKILT	0% GM	1	Z056 (2)	control	56 Cry3Bb	223.14	85.85	15.4
RIKILT	0% GM	1	Z056 (3)	control	56 Cry3Bb	326.05	90.73	22.5
RIKILT	0% GM	1	Z056 (4)	control	56 Cry3Bb	272.67	116.78	18.8
RIKILT	0% GM	1	Z056 (1)	unknown	56 Cry3Bb	342.13	225.32	16.9	15.5	1.02	0.00000
RIKILT	0% GM	1	Z056 (2)	unknown	56 Cry3Bb	430.07	637.18
RIKILT	0% GM	1	Z056 (3)	unknown	56 Cry3Bb	1869.8	8756.88
RIKILT	0% GM	1	Z056 (4)	unknown	56 Cry3Bb	283.77	117.64	14.0
RIKILT	0% GM	1	Z057 (1)	control	57 bar	199.95	56.4	13.8	17.8	2.21	0.00000	unknown < control	not detected
RIKILT	0% GM	1	Z057 (2)	control	57 bar	332.14	192.67	23.0
RIKILT	0% GM	1	Z057 (3)	control	57 bar	188.81	65.79	13.1
RIKILT	0% GM	1	Z057 (4)	control	57 bar	310.52	229.47	21.5
RIKILT	0% GM	1	Z057 (1)	unknown	57 bar	602.64	2188		13.4	1.57	0.00000
RIKILT	0% GM	1	Z057 (2)	unknown	57 bar	316.7	135.36	15.6
RIKILT	0% GM	1	Z057 (3)	unknown	57 bar	226.6	93.3	11.2
RIKILT	0% GM	1	Z057 (4)	unknown	57 bar	403.75	1220.33
RIKILT	0% GM	1	Z067 (1)	control	67 TC1507	151.33	43.59	10.5	10.1	0.32	<bckgnd	unknown < control	not detected
RIKILT	0% GM	1	Z067 (2)	control	67 TC1507	226.43	311.42
RIKILT	0% GM	1	Z067 (3)	control	67 TC1507	152.86	40.94	10.6
RIKILT	0% GM	1	Z067 (4)	control	67 TC1507	135.29	36.49	9.4
RIKILT	0% GM	1	Z067 (1)	unknown	67 TC1507	139.97	67.69	6.9	7.5	0.25	<bckgnd
RIKILT	0% GM	1	Z067 (2)	unknown	67 TC1507	160.04	108.13	7.9
RIKILT	0% GM	1	Z067 (3)	unknown	67 TC1507	167.4	252.57
RIKILT	0% GM	1	Z067 (4)	unknown	67 TC1507	155.66	75.93	7.7
RIKILT	0% GM	1	Z080 (1)	control	80 Cry1Ab	144.52	42.21	10.0	14.3	2.59	0.02042	unknown not significant	not detected
RIKILT	0% GM	1	Z080 (2)	control	80 Cry1Ab	178.38	57.08	12.3
RIKILT	0% GM	1	Z080 (3)	control	80 Cry1Ab	295.9	349.66	20.5
RIKILT	0% GM	1	Z080 (4)	control	80 Cry1Ab	4191.48	14378.45
RIKILT	0% GM	1	Z080 (1)	unknown	80 Cry1Ab	192.4	155.96	9.5	8.9	0.24	0.07996
RIKILT	0% GM	1	Z080 (2)	unknown	80 Cry1Ab	174.31	74.84	8.6
RIKILT	0% GM	1	Z080 (3)	unknown	80 Cry1Ab	250.38	539.71
RIKILT	0% GM	1	Z080 (4)	unknown	80 Cry1Ab	174.71	65.71	8.6
RIKILT	0.1% GM	1	Z023 (1)	control	23 zein	24829.19	8845.06	1378.0	1441.6	49.61	0.00000	0.00019	detected
RIKILT	0.1% GM	1	Z023 (2)	control	23 zein	23906.57	13558.96	1326.8
RIKILT	0.1% GM	1	Z023 (3)	control	23 zein	26577.29	8944.68	1475.0
RIKILT	0.1% GM	1	Z023 (4)	control	23 zein	28588.29	5017.09	1586.6
RIKILT	0.1% GM	1	Z023 (1)	unknown	23 zein	29978.61	14721.09	4429.2	4397.3	354.15	0.00000
RIKILT	0.1% GM	1	Z023 (2)	unknown	23 zein	22354.96	14983.32	3302.8
RIKILT	0.1% GM	1	Z023 (3)	unknown	23 zein	30997.05	10056.84	4579.7
RIKILT	0.1% GM	1	Z023 (4)	unknown	23 zein	35719.91	8775.08	5277.4
RIKILT	0.1% GM	1	Z026 (1)	control	26 Cry1F	139.62	37.26	7.7	9.2	0.83	<bckgnd	0.00005	detected
RIKILT	0.1% GM	1	Z026 (2)	control	26 Cry1F	170.95	60.88	9.5
RIKILT	0.1% GM	1	Z026 (3)	control	26 Cry1F	141.43	56.87	7.8
RIKILT	0.1% GM	1	Z026 (4)	control	26 Cry1F	213.62	108.32	11.9
RIKILT	0.1% GM	1	Z026 (1)	unknown	26 Cry1F	209.45	101.6	30.9	34.6	2.24	0.00005
RIKILT	0.1% GM	1	Z026 (2)	unknown	26 Cry1F	203.56	75.72	30.1
RIKILT	0.1% GM	1	Z026 (3)	unknown	26 Cry1F	279.04	262.9	41.2
RIKILT	0.1% GM	1	Z026 (4)	unknown	26 Cry1F	245.15	98.94	36.2
RIKILT	0.1% GM	1	Z036 (1)	control	36 CaMV P	213.76	83.76	11.9	10.5	0.55	0.27293	0.00000	detected
RIKILT	0.1% GM	1	Z036 (2)	control	36 CaMV P	200.9	66.31	11.1
RIKILT	0.1% GM	1	Z036 (3)	control	36 CaMV P	164.86	71.3	9.1
RIKILT	0.1% GM	1	Z036 (4)	control	36 CaMV P	174.05	46.79	9.7
RIKILT	0.1% GM	1	Z036 (1)	unknown	36 CaMV P	395.15	137.11	58.4	54.5	1.72	0.00000
RIKILT	0.1% GM	1	Z036 (2)	unknown	36 CaMV P	365.79	174.35	54.0
RIKILT	0.1% GM	1	Z036 (3)	unknown	36 CaMV P	346.11	142.48	51.1
RIKILT	0.1% GM	1	Z036 (4)	unknown	36 CaMV P	1291.4	4787.02
RIKILT	0.1% GM	1	Z044 (1)	control	44 HMG	17978.05	8289.13	997.8	1000.0	82.68	0.00000	0.50000	detected
RIKILT	0.1% GM	1	Z044 (2)	control	44 HMG	13662.38	8115.73	758.2
RIKILT	0.1% GM	1	Z044 (3)	control	44 HMG	18362.43	10968.05	1019.1
RIKILT	0.1% GM	1	Z044 (4)	control	44 HMG	22070.48	3679.71	1224.9
RIKILT	0.1% GM	1	Z044 (1)	unknown	44 HMG	6401.56	2984.09	945.8	1000.0	171.41	0.00000
RIKILT	0.1% GM	1	Z044 (2)	unknown	44 HMG	4120.73	2887.73	608.8
RIKILT	0.1% GM	1	Z044 (3)	unknown	44 HMG	6056.85	1471.6	894.9
RIKILT	0.1% GM	1	Z044 (4)	unknown	44 HMG	10494.56	2001.93	1550.5
RIKILT	0.1% GM	1	Z051 (1)	control	51 pat	192.9	72.28	10.7	11.3	0.39	0.07240	0.01050	detected
RIKILT	0.1% GM	1	Z051 (2)	control	51 pat	218.38	147.54	12.1
RIKILT	0.1% GM	1	Z051 (3)	control	51 pat	185.19	66.3	10.3
RIKILT	0.1% GM	1	Z051 (4)	control	51 pat	214.52	49.42	11.9
RIKILT	0.1% GM	1	Z051 (1)	unknown	51 pat	432.96	166.88	64.0	149.8	38.66	0.00000
RIKILT	0.1% GM	1	Z051 (2)	unknown	51 pat	565.77	259.25	83.6
RIKILT	0.1% GM	1	Z051 (3)	unknown	51 pat	1414.18	514.4	208.9
RIKILT	0.1% GM	1	Z051 (4)	unknown	51 pat	1643.97	1214.99	242.9
RIKILT	0.1% GM	1	Z056 (1)	control	56 Cry3Bb	269	131.91	14.9	13.9	0.48	0.00013	0.00002	detected
RIKILT	0.1% GM	1	Z056 (2)	control	56 Cry3Bb	248.33	54.92	13.8
RIKILT	0.1% GM	1	Z056 (3)	control	56 Cry3Bb	232.14	70.13	12.9
RIKILT	0.1% GM	1	Z056 (4)	control	56 Cry3Bb	549.43	1158.36
RIKILT	0.1% GM	1	Z056 (1)	unknown	56 Cry3Bb	389.24	163.53	57.5	63.8	2.80	0.00000
RIKILT	0.1% GM	1	Z056 (2)	unknown	56 Cry3Bb	411.05	446.4	60.7
RIKILT	0.1% GM	1	Z056 (3)	unknown	56 Cry3Bb	435.8	488.91	64.4
RIKILT	0.1% GM	1	Z056 (4)	unknown	56 Cry3Bb	490.74	130.95	72.5
RIKILT	0.1% GM	1	Z057 (1)	control	57 bar	239.95	78.41	13.3	14.5	0.50	0.00001	0.00287	detected
RIKILT	0.1% GM	1	Z057 (2)	control	57 bar	274.14	84.8	15.2
RIKILT	0.1% GM	1	Z057 (3)	control	57 bar	516.29	996.79
RIKILT	0.1% GM	1	Z057 (4)	control	57 bar	271.62	81.97	15.1
RIKILT	0.1% GM	1	Z057 (1)	unknown	57 bar	389.14	156.45	57.5	83.2	10.87	0.00000
RIKILT	0.1% GM	1	Z057 (2)	unknown	57 bar	473.54	212.56	70.0
RIKILT	0.1% GM	1	Z057 (3)	unknown	57 bar	612.73	197.78	90.5
RIKILT	0.1% GM	1	Z057 (4)	unknown	57 bar	777.33	238.89	114.8
RIKILT	0.1% GM	1	Z067 (1)	control	67 TC1507	140.33	41.9	7.8	8.7	0.38	<bckgnd	unknown < background	not detected
RIKILT	0.1% GM	1	Z067 (2)	control	67 TC1507	166.76	63.76	9.3
RIKILT	0.1% GM	1	Z067 (3)	control	67 TC1507	172.95	80.33	9.6
RIKILT	0.1% GM	1	Z067 (4)	control	67 TC1507	145.14	71.56	8.1
RIKILT	0.1% GM	1	Z067 (1)	unknown	67 TC1507	152.94	61.79	22.6	25.2	1.12	<bckgnd
RIKILT	0.1% GM	1	Z067 (2)	unknown	67 TC1507	184.19	70.61	27.2
RIKILT	0.1% GM	1	Z067 (3)	unknown	67 TC1507	373.21	1491.81
RIKILT	0.1% GM	1	Z067 (4)	unknown	67 TC1507	175.31	60.59	25.9
RIKILT	0.1% GM	1	Z080 (1)	control	80 Cry1Ab	152.29	51.48	8.5	11.3	1.30	0.10148	0.00230	detected
RIKILT	0.1% GM	1	Z080 (2)	control	80 Cry1Ab	205.62	85.34	11.4
RIKILT	0.1% GM	1	Z080 (3)	control	80 Cry1Ab	251.38	194.81	14.0
RIKILT	0.1% GM	1	Z080 (4)	control	80 Cry1Ab	349.52	544.59
RIKILT	0.1% GM	1	Z080 (1)	unknown	80 Cry1Ab	338.32	136.45	50.0	74.0	9.38	0.00000
RIKILT	0.1% GM	1	Z080 (2)	unknown	80 Cry1Ab	422.8	192.06	62.5
RIKILT	0.1% GM	1	Z080 (3)	unknown	80 Cry1Ab	659.3	422.38	97.4
RIKILT	0.1% GM	1	Z080 (4)	unknown	80 Cry1Ab	584.04	178.18	86.3
RIKILT	1% GM	1	Z023 (1)	control	23 zein	18416.9	9467.59	1093.171942	1315.6	100.74	1.0575E-237	0.09527	detected
RIKILT	1% GM	1	Z023 (2)	control	23 zein	19948.43	11956.62	1184.078969
RIKILT	1% GM	1	Z023 (3)	control	23 zein	22982.29	6804.98	1364.159798
RIKILT	1% GM	1	Z023 (4)	control	23 zein	27308.76	4168.23	1620.96608
RIKILT	1% GM	1	Z023 (1)	unknown	23 zein	31774.44	16193.51	1329.317072	1525.6	71.03	2.3096E-273
RIKILT	1% GM	1	Z023 (2)	unknown	23 zein	34729.47	17496.27	1452.943856
RIKILT	1% GM	1	Z023 (3)	unknown	23 zein	39215.6	9996.72	1640.625817
RIKILT	1% GM	1	Z023 (4)	unknown	23 zein	40144.26	11516.1	1679.477284
RIKILT	1% GM	1	Z026 (1)	control	26 Cry1F	195.86	82.36	11.62566211	10.3	0.68	<bckgnd	0.00013	detected
RIKILT	1% GM	1	Z026 (2)	control	26 Cry1F	163.29	57.6	9.692404604
RIKILT	1% GM	1	Z026 (3)	control	26 Cry1F	194.76	66.9	11.56036941
RIKILT	1% GM	1	Z026 (4)	control	26 Cry1F	141.1	53.26	8.375272764
RIKILT	1% GM	1	Z026 (1)	unknown	26 Cry1F	771.48	213.54	32.27567614	30.4	1.35	4.23429E-73
RIKILT	1% GM	1	Z026 (2)	unknown	26 Cry1F	680.19	322.18	28.4564631
RIKILT	1% GM	1	Z026 (3)	unknown	26 Cry1F	960.26	1185.3
RIKILT	1% GM	1	Z026 (4)	unknown	26 Cry1F	986.66	2223.89
RIKILT	1% GM	1	Z036 (1)	control	36 CaMV P	214.9	64.58	12.7558194	14.1	2.32	0.001958231	0.00091	detected
RIKILT	1% GM	1	Z036 (2)	control	36 CaMV P	195.29	63.2	11.59182862
RIKILT	1% GM	1	Z036 (3)	control	36 CaMV P	171.62	81.35	10.18684842
RIKILT	1% GM	1	Z036 (4)	control	36 CaMV P	370.86	222.57	22.01313719
RIKILT	1% GM	1	Z036 (1)	unknown	36 CaMV P	3512.9	1437.41	146.9658614	107.1	15.01	4.5835E-139
RIKILT	1% GM	1	Z036 (2)	unknown	36 CaMV P	2030.08	1132.69	84.93052915
RIKILT	1% GM	1	Z036 (3)	unknown	36 CaMV P	2974.8	809.22	124.4538827
RIKILT	1% GM	1	Z036 (4)	unknown	36 CaMV P	1723.75	482.51	72.11489183
RIKILT	1% GM	1	Z044 (1)	control	44 HMG	17269	8710.68	1025.036041	1000.0	77.93	7.4975E-235	0.50000	detected
RIKILT	1% GM	1	Z044 (2)	control	44 HMG	13635.38	4754.35	809.3552568
RIKILT	1% GM	1	Z044 (3)	control	44 HMG	20810.33	3673.14	1235.238767
RIKILT	1% GM	1	Z044 (4)	control	44 HMG	15674.14	4578.11	930.3699351
RIKILT	1% GM	1	Z044 (1)	unknown	44 HMG	23623.61	11656.21	988.318538	1000.0	135.72	2.3582E-154
RIKILT	1% GM	1	Z044 (2)	unknown	44 HMG	14575.91	8440.19	609.798505
RIKILT	1% GM	1	Z044 (3)	unknown	44 HMG	24512.69	4039.29	1025.514134
RIKILT	1% GM	1	Z044 (4)	unknown	44 HMG	32899.11	4112.31	1376.368823
RIKILT	1% GM	1	Z051 (1)	control	51 pat	211.1	55.13	12.5302628	12.8	1.40	0.057699693	0.00431	detected
RIKILT	1% GM	1	Z051 (2)	control	51 pat	168.14	62	9.980286056
RIKILT	1% GM	1	Z051 (3)	control	51 pat	471.9	1007.06
RIKILT	1% GM	1	Z051 (4)	control	51 pat	267.81	256.2	15.89639829
RIKILT	1% GM	1	Z051 (1)	unknown	51 pat	1637.64	761.05	68.51238954	109.0	16.79	1.342E-130
RIKILT	1% GM	1	Z051 (2)	unknown	51 pat	1987.51	841.45	83.14956848
RIKILT	1% GM	1	Z051 (3)	unknown	51 pat	3424.49	630.35	143.2671362
RIKILT	1% GM	1	Z051 (4)	unknown	51 pat	3372.22	836.31	141.0803658
RIKILT	1% GM	1	Z056 (1)	control	56 Cry3Bb	178.67	60.79	10.60531527	16.1	1.59	3.32261E-06	0.00280	detected
RIKILT	1% GM	1	Z056 (2)	control	56 Cry3Bb	304.86	91.1	18.09557516
RIKILT	1% GM	1	Z056 (3)	control	56 Cry3Bb	290.29	125.62	17.23074366
RIKILT	1% GM	1	Z056 (4)	control	56 Cry3Bb	308.1	85.08	18.28789184
RIKILT	1% GM	1	Z056 (1)	unknown	56 Cry3Bb	602.52	249.64	25.20705707	30.5	2.50	5.36258E-96
RIKILT	1% GM	1	Z056 (2)	unknown	56 Cry3Bb	776.89	413.37	32.50200918
RIKILT	1% GM	1	Z056 (3)	unknown	56 Cry3Bb	631.75	210.47	26.42992482
RIKILT	1% GM	1	Z056 (4)	unknown	56 Cry3Bb	900.27	277.96	37.66374107
RIKILT	1% GM	1	Z057 (1)	control	57 bar	218.1	80.22	12.9457618	15.5	1.44	0.000221287	0.01170	detected
RIKILT	1% GM	1	Z057 (2)	control	57 bar	317.86	168.66	18.86721616
RIKILT	1% GM	1	Z057 (3)	control	57 bar	2432	4696.58
RIKILT	1% GM	1	Z057 (4)	control	57 bar	245.14	59.62	14.55077509
RIKILT	1% GM	1	Z057 (1)	unknown	57 bar	568.98	221.41	23.80387594	33.1	3.86	2.21467E-95
RIKILT	1% GM	1	Z057 (2)	unknown	57 bar	855.01	262.24	35.77024143
RIKILT	1% GM	1	Z057 (3)	unknown	57 bar	682.7	569.8	28.56147159
RIKILT	1% GM	1	Z057 (4)	unknown	57 bar	1057.2	413.39	44.22907246
RIKILT	1% GM	1	Z067 (1)	control	67 TC1507	178.1	57.92	10.57148178	10.1	0.80	<bckgnd	unknown not significant	not detected
RIKILT	1% GM	1	Z067 (2)	control	67 TC1507	139.57	35.66	8.284456553
RIKILT	1% GM	1	Z067 (3)	control	67 TC1507	151.67	47.61	9.002676259
RIKILT	1% GM	1	Z067 (4)	control	67 TC1507	209.29	64.55	12.42282662
RIKILT	1% GM	1	Z067 (1)	unknown	67 TC1507	154.93	53.42	6.481659285	6.5	0.00	#DIV/0!
RIKILT	1% GM	1	Z067 (2)	unknown	67 TC1507	250.25	307.81
RIKILT	1% GM	1	Z067 (3)	unknown	67 TC1507	330.16	504.97
RIKILT	1% GM	1	Z067 (4)	unknown	67 TC1507	2375.36	9821.16
RIKILT	1% GM	1	Z080 (1)	control	80 Cry1Ab	181.05	58.99	10.74658493	12.2	0.65	0.12663213	0.00403	detected
RIKILT	1% GM	1	Z080 (2)	control	80 Cry1Ab	448	573.25
RIKILT	1% GM	1	Z080 (3)	control	80 Cry1Ab	209.14	110.36	12.41392307
RIKILT	1% GM	1	Z080 (4)	control	80 Cry1Ab	227.05	118.15	13.47700695
RIKILT	1% GM	1	Z080 (1)	unknown	80 Cry1Ab	783.5	361.89	32.77854547	55.1	7.37	3.6623E-122
RIKILT	1% GM	1	Z080 (2)	unknown	80 Cry1Ab	1219.34	659.49	51.01236967
RIKILT	1% GM	1	Z080 (3)	unknown	80 Cry1Ab	1614.61	372.67	67.5489053
RIKILT	1% GM	1	Z080 (4)	unknown	80 Cry1Ab	1654.45	440.52	69.21565354
NIB	0% GM	1	Z023 (1)	control	23 zein	16274.35	10058.6	1504.929941	1026.5	170.79	1.5677E-109	0.48930	detected
NIB	0% GM	1	Z023 (2)	control	23 zein	6594.7	2655.4	609.8284404
NIB	0% GM	1	Z023 (3)	control	23 zein	12674.56	2659.73	1172.048335
NIB	0% GM	1	Z023 (4)	control	23 zein	8857.58	2165.66	819.0826265
NIB	0% GM	1	Z023 (1)	unknown	23 zein	4546.48	2301.48	1634.477874	1039.3	356.97	2.73405E-59
NIB	0% GM	1	Z023 (2)	unknown	23 zein	5731.81	2903.64	1862.673636
NIB	0% GM	1	Z023 (3)	unknown	23 zein	978.15	634.43	317.8706582
NIB	0% GM	1	Z023 (4)	unknown	23 zein	1052.34	592.02	341.9802775
NIB	0% GM	1	Z026 (1)	control	26 Cry1F	5229.26	10523.49		26.7	3.18	<bckgnd	unknown < background	not detected
NIB	0% GM	1	Z026 (2)	control	26 Cry1F	210.32	220.1	19.44881762
NIB	0% GM	1	Z026 (3)	control	26 Cry1F	302.73	274.98	27.99420197
NIB	0% GM	1	Z026 (4)	control	26 Cry1F	354.11	299.22	32.74543937
NIB	0% GM	1	Z026 (1)	unknown	26 Cry1F	294.46	282.32	105.8595562	95.3	6.00	<bckgnd
NIB	0% GM	1	Z026 (2)	unknown	26 Cry1F	253.86	281.2	82.49720931
NIB	0% GM	1	Z026 (3)	unknown	26 Cry1F	334.04	297.84	108.5534066
NIB	0% GM	1	Z026 (4)	unknown	26 Cry1F	258.85	207.21	84.118816
NIB	0% GM	1	Z036 (1)	control	36 CaMV P	447.25	434.4	41.35832865	31.5	6.95	<bckgnd	unknown < background	not detected
NIB	0% GM	1	Z036 (2)	control	36 CaMV P	234.79	272.9	21.71161986
NIB	0% GM	1	Z036 (3)	control	36 CaMV P	737.01	1504.94
NIB	0% GM	1	Z036 (4)	control	36 CaMV P	512.2	734.3
NIB	0% GM	1	Z036 (1)	unknown	36 CaMV P	205.94	336.67		67.7	5.98	<bckgnd
NIB	0% GM	1	Z036 (2)	unknown	36 CaMV P	182.34	206.86	59.25526332
NIB	0% GM	1	Z036 (3)	unknown	36 CaMV P	262.11	415.75
NIB	0% GM	1	Z036 (4)	unknown	36 CaMV P	234.43	255.25	76.18301733
NIB	0% GM	1	Z044 (1)	control	44 HMG	17534.56	4977.24	1621.464718	1000.0	183.31	1.5358E-101	0.26893	detected
NIB	0% GM	1	Z044 (2)	control	44 HMG	8100.77	2736.42	749.0985086
NIB	0% GM	1	Z044 (3)	control	44 HMG	9886.31	2284.11	914.2118684
NIB	0% GM	1	Z044 (4)	control	44 HMG	7734.46	1960.8	715.2249047
NIB	0% GM	1	Z044 (1)	unknown	44 HMG	5037.79	2799.78	1811.105798	1264.3	304.25	2.1587E-104
NIB	0% GM	1	Z044 (2)	unknown	44 HMG	4398.86	2923.56	1429.503168
NIB	0% GM	1	Z044 (3)	unknown	44 HMG	298.65	323.57
NIB	0% GM	1	Z044 (4)	unknown	44 HMG	1699.79	855.19	552.3829332
NIB	0% GM	1	Z051 (1)	control	51 pat	365.8	382.84	33.82644298	34.0	2.63	<bckgnd	unknown not significant	not detected
NIB	0% GM	1	Z051 (2)	control	51 pat	324.36	294.67	29.9943823
NIB	0% GM	1	Z051 (3)	control	51 pat	461.76	358.45	42.70010473
NIB	0% GM	1	Z051 (4)	control	51 pat	320.26	333.49	29.61524502
NIB	0% GM	1	Z051 (1)	unknown	51 pat	270.23	312.81	97.14877355	102.7	6.86	0.464473245
NIB	0% GM	1	Z051 (2)	unknown	51 pat	291.95	319.93	94.87536539
NIB	0% GM	1	Z051 (3)	unknown	51 pat	388.44	389.93	126.2318443
NIB	0% GM	1	Z051 (4)	unknown	51 pat	284.19	293.95	92.35358825
NIB	0% GM	1	Z056 (1)	control	56 Cry3Bb	385.3	282.17	35.62965686	44.3	7.51	0.089547464	unknown not significant	not detected
NIB	0% GM	1	Z056 (2)	control	56 Cry3Bb	288.04	258.28	26.63578085
NIB	0% GM	1	Z056 (3)	control	56 Cry3Bb	720.56	479.24	66.63198948
NIB	0% GM	1	Z056 (4)	control	56 Cry3Bb	522.29	396.49	48.29746556
NIB	0% GM	1	Z056 (1)	unknown	56 Cry3Bb	320.51	317.43	115.2246361	113.5	6.88	0.212375711
NIB	0% GM	1	Z056 (2)	unknown	56 Cry3Bb	301.9	293.56	98.10882963
NIB	0% GM	1	Z056 (3)	unknown	56 Cry3Bb	339.9	493.74
NIB	0% GM	1	Z056 (4)	unknown	56 Cry3Bb	391.25	372.92	127.1450136
NIB	0% GM	1	Z057 (1)	control	57 bar	262.94	283.38	24.31472093	29.9	3.97	<bckgnd	unknown not significant	not detected
NIB	0% GM	1	Z057 (2)	control	57 bar	280.11	256.29	25.90247387
NIB	0% GM	1	Z057 (3)	control	57 bar	428.41	330.66	39.61614662
NIB	0% GM	1	Z057 (4)	control	57 bar	584.61	907.21
NIB	0% GM	1	Z057 (1)	unknown	57 bar	252.89	249.82	90.9149737	101.5	13.38	0.498540295
NIB	0% GM	1	Z057 (2)	unknown	57 bar	286.46	302.33	93.09127306
NIB	0% GM	1	Z057 (3)	unknown	57 bar	450.5	452.97	146.3995619
NIB	0% GM	1	Z057 (4)	unknown	57 bar	232.96	257.12	75.70530954
NIB	0% GM	1	Z067 (1)	control	67 TC1507	303.76	286.97	28.08944866	26.8	0.78	<bckgnd	unknown not significant	not detected
NIB	0% GM	1	Z067 (2)	control	67 TC1507	269.29	286.93	24.90192135
NIB	0% GM	1	Z067 (3)	control	67 TC1507	3268.26	10812.56
NIB	0% GM	1	Z067 (4)	control	67 TC1507	295.55	324.11	27.33024938
NIB	0% GM	1	Z067 (1)	unknown	67 TC1507	295.99	348.87	106.4095973	104.9	1.06	0.487689824
NIB	0% GM	1	Z067 (2)	unknown	67 TC1507	237	310.29
NIB	0% GM	1	Z067 (3)	unknown	67 TC1507	191.93	231.26
NIB	0% GM	1	Z067 (4)	unknown	67 TC1507	318.21	303.16	103.4091112
NIB	0% GM	1	Z080 (1)	control	80 Cry1Ab	337.45	335.36	31.20484741	26.5	2.19	<bckgnd	unknown < background	not detected
NIB	0% GM	1	Z080 (2)	control	80 Cry1Ab	210.38	205.93	19.45436597
NIB	0% GM	1	Z080 (3)	control	80 Cry1Ab	288.76	322.02	26.70236105
NIB	0% GM	1	Z080 (4)	control	80 Cry1Ab	309.75	324.44	28.64335897
NIB	0% GM	1	Z080 (1)	unknown	80 Cry1Ab	183.6	233.88		97.8	11.94	<bckgnd
NIB	0% GM	1	Z080 (2)	unknown	80 Cry1Ab	217.39	229.62	70.6455067
NIB	0% GM	1	Z080 (3)	unknown	80 Cry1Ab	313.85	305.82	101.9922364
NIB	0% GM	1	Z080 (4)	unknown	80 Cry1Ab	371.64	375.76	120.7723267
NIB	0% GM	2	Z023 (1)	control	23 zein	4862.55	1659.49	428.2618187	708.1	137.40	5.04365E-97	0.07136	detected
NIB	0% GM	2	Z023 (2)	control	23 zein	6241.95	2510.35	549.7504107
NIB	0% GM	2	Z023 (3)	control	23 zein	7954.76	2662.04	700.6035897
NIB	0% GM	2	Z023 (4)	control	23 zein	13100.13	3152.38	1153.774357
NIB	0% GM	2	Z023 (1)	unknown	23 zein	6344.2	2421.24	1426.549305	1268.5	252.87	5.81037E-89
NIB	0% GM	2	Z023 (2)	unknown	23 zein	3130.22	1613.82	703.8575654
NIB	0% GM	2	Z023 (3)	unknown	23 zein	4116.04	1712.45	925.5278842
NIB	0% GM	2	Z023 (4)	unknown	23 zein	8974.34	2105.72	2017.959474
NIB	0% GM	2	Z026 (1)	control	26 Cry1F	626.49	436.3	55.17716976	58.6	2.42	0.479508413	unknown < background	not detected
NIB	0% GM	2	Z026 (2)	control	26 Cry1F	609.49	1060.89
NIB	0% GM	2	Z026 (3)	control	26 Cry1F	704.34	568.61	62.03369208
NIB	0% GM	2	Z026 (4)	control	26 Cry1F	3104.32	9180.04
NIB	0% GM	2	Z026 (1)	unknown	26 Cry1F	576.3	354.57	129.5861361	156.7	10.80	<bckgnd
NIB	0% GM	2	Z026 (2)	unknown	26 Cry1F	725.86	416.49	163.2160207
NIB	0% GM	2	Z026 (3)	unknown	26 Cry1F	835.83	750.86	187.9437448
NIB	0% GM	2	Z026 (4)	unknown	26 Cry1F	649.39	559.04	146.021067
NIB	0% GM	2	Z036 (1)	control	36 CaMV P	886.65	861.64	78.09037266	58.0	7.50	<bckgnd	unknown < background	not detected
NIB	0% GM	2	Z036 (2)	control	36 CaMV P	503.56	442.66	44.35029387
NIB	0% GM	2	Z036 (3)	control	36 CaMV P	757.8	629.92	66.74210162
NIB	0% GM	2	Z036 (4)	control	36 CaMV P	485.06	399.17	42.72093404
NIB	0% GM	2	Z036 (1)	unknown	36 CaMV P	617.01	440.24	138.7401385	143.5	10.89	<bckgnd
NIB	0% GM	2	Z036 (2)	unknown	36 CaMV P	629.01	389.82	141.4384443
NIB	0% GM	2	Z036 (3)	unknown	36 CaMV P	517.65	398.44	116.3981665
NIB	0% GM	2	Z036 (4)	unknown	36 CaMV P	788.17	465.75	177.2269736
NIB	0% GM	2	Z044 (1)	control	44 HMG	8490.89	3894.98	747.8224377	1000.0	157.08	8.9177E-120	0.50000	detected
NIB	0% GM	2	Z044 (2)	control	44 HMG	7933.61	2852.69	698.7408351
NIB	0% GM	2	Z044 (3)	control	44 HMG	16867.92	3185.7	1485.616826
NIB	0% GM	2	Z044 (4)	control	44 HMG	12124.19	3702.45	1067.819901
NIB	0% GM	2	Z044 (1)	unknown	44 HMG	6049.52	2303.63	1360.287909	1000.0	165.52	2.39042E-86
NIB	0% GM	2	Z044 (2)	unknown	44 HMG	2067.28	941.33	464.8461347
NIB	0% GM	2	Z044 (3)	unknown	44 HMG	5097.09	2027.48	1146.125626
NIB	0% GM	2	Z044 (4)	unknown	44 HMG	4575.05	1860.47	1028.74033
NIB	0% GM	2	Z051 (1)	control	51 pat	1016.48	641.03	89.52495574	73.0	7.31	0.013975131	unknown < background	not detected
NIB	0% GM	2	Z051 (2)	control	51 pat	802.14	500.22	70.64728081
NIB	0% GM	2	Z051 (3)	control	51 pat	667.58	439.48	58.79611006
NIB	0% GM	2	Z051 (4)	control	51 pat	948.36	1236.02
NIB	0% GM	2	Z051 (1)	unknown	51 pat	619.13	403.97	139.2168392	148.2	4.22	<bckgnd
NIB	0% GM	2	Z051 (2)	unknown	51 pat	720.52	459.05	162.0152747
NIB	0% GM	2	Z051 (3)	unknown	51 pat	646.3	552.94	145.3262533
NIB	0% GM	2	Z051 (4)	unknown	51 pat	649.54	648.64	146.0547958
NIB	0% GM	2	Z056 (1)	control	56 Cry3Bb	1163.11	699.7	102.4391737	77.9	8.33	0.000440795	0.00138	detected
NIB	0% GM	2	Z056 (2)	control	56 Cry3Bb	750.58	593.79	66.10621092
NIB	0% GM	2	Z056 (3)	control	56 Cry3Bb	948.42	540.91	83.53067303
NIB	0% GM	2	Z056 (4)	control	56 Cry3Bb	675.77	573.08	59.51743206
NIB	0% GM	2	Z056 (1)	unknown	56 Cry3Bb	1289.75	956.78	290.0116589	217.2	23.26	0.003257462
NIB	0% GM	2	Z056 (2)	unknown	56 Cry3Bb	885.05	653.58	199.0112958
NIB	0% GM	2	Z056 (3)	unknown	56 Cry3Bb	721.52	362.88	162.2401335
NIB	0% GM	2	Z056 (4)	unknown	56 Cry3Bb	966.84	658.39	217.4024984
NIB	0% GM	2	Z057 (1)	control	57 bar	644.88	495.91	56.79684151	53.9	3.79	<bckgnd	unknown < background	not detected
NIB	0% GM	2	Z057 (2)	control	57 bar	652.02	455.62	57.42568633
NIB	0% GM	2	Z057 (3)	control	57 bar	464.99	342.61	40.9532988
NIB	0% GM	2	Z057 (4)	control	57 bar	685.44	626.35	60.36910285
NIB	0% GM	2	Z057 (1)	unknown	57 bar	833.9	671.26	187.5097673	157.6	11.40	<bckgnd
NIB	0% GM	2	Z057 (2)	unknown	57 bar	763.09	549.32	171.5875145
NIB	0% GM	2	Z057 (3)	unknown	57 bar	619.45	741.45	139.288794
NIB	0% GM	2	Z057 (4)	unknown	57 bar	587.02	389.57	131.9966226
NIB	0% GM	2	Z067 (1)	control	67 TC1507	852.38	1349.3		68.9	9.28	0.09648404	unknown not significant	not detected
NIB	0% GM	2	Z067 (2)	control	67 TC1507	930.99	888.5	81.99555185
NIB	0% GM	2	Z067 (3)	control	67 TC1507	632.88	497.12	55.73995946
NIB	0% GM	2	Z067 (4)	control	67 TC1507	620.46	757.95
NIB	0% GM	2	Z067 (1)	unknown	67 TC1507	823.83	610.85	185.245439	182.7	1.79	0.216998146
NIB	0% GM	2	Z067 (2)	unknown	67 TC1507	2374.89	6748.56
NIB	0% GM	2	Z067 (3)	unknown	67 TC1507	850.49	1248.59
NIB	0% GM	2	Z067 (4)	unknown	67 TC1507	801.27	600.7	180.1726241
NIB	0% GM	2	Z080 (1)	control	80 Cry1Ab	465.5	378.79	40.99821629	46.1	3.99	<bckgnd	unknown not significant	not detected
NIB	0% GM	2	Z080 (2)	control	80 Cry1Ab	634.58	423.84	55.88968441
NIB	0% GM	2	Z080 (3)	control	80 Cry1Ab	470.71	363.97	41.45707925
NIB	0% GM	2	Z080 (4)	control	80 Cry1Ab	4874.21	13300.71
NIB	0% GM	2	Z080 (1)	unknown	80 Cry1Ab	891.74	658.66	200.5156013	168.9	14.08	0.350164151
NIB	0% GM	2	Z080 (2)	unknown	80 Cry1Ab	915.85	1324.63
NIB	0% GM	2	Z080 (3)	unknown	80 Cry1Ab	627.6	513.69	141.1213934
NIB	0% GM	2	Z080 (4)	unknown	80 Cry1Ab	734.71	578.44	165.2060213
NIB	0.1% GM	1	Z023 (1)	control	23 zein	5213.48	2386.33	391.2803476	698.0	163.91	4.40504E-71	0.00018	detected
NIB	0.1% GM	1	Z023 (2)	control	23 zein	4907.88	1910.41	368.3445592
NIB	0.1% GM	1	Z023 (3)	control	23 zein	12062.38	2719.2	905.301687
NIB	0.1% GM	1	Z023 (4)	control	23 zein	15017.81	3086.97	1127.111625
NIB	0.1% GM	1	Z023 (1)	unknown	23 zein	26262.3	11089.57	6893.752067	6936.5	733.39	4.2303E-190
NIB	0.1% GM	1	Z023 (2)	unknown	23 zein	30080.2	12521.02	7895.936035
NIB	0.1% GM	1	Z023 (3)	unknown	23 zein	31938.8	6244.26	8383.811339
NIB	0.1% GM	1	Z023 (4)	unknown	23 zein	17419.21	2979.37	4572.475181
NIB	0.1% GM	1	Z026 (1)	control	26 Cry1F	625.29	701.27	46.92905479	40.7	3.59	<bckgnd	0.00225	detected
NIB	0.1% GM	1	Z026 (2)	control	26 Cry1F	379.76	348.68	28.5016198
NIB	0.1% GM	1	Z026 (3)	control	26 Cry1F	585.29	391.55	43.92698824
NIB	0.1% GM	1	Z026 (4)	control	26 Cry1F	579.31	436.56	43.47817929
NIB	0.1% GM	1	Z026 (1)	unknown	26 Cry1F	1260.86	990.79	330.9708682	223.2	35.63	0.043524789
NIB	0.1% GM	1	Z026 (2)	unknown	26 Cry1F	762.69	473.96	200.203172
NIB	0.1% GM	1	Z026 (3)	unknown	26 Cry1F	506.68	399.49	133.0015382
NIB	0.1% GM	1	Z026 (4)	unknown	26 Cry1F	870.86	1019.6	228.5973782
NIB	0.1% GM	1	Z036 (1)	control	36 CaMV P	541.55	353.05	40.64422847	36.9	3.98	<bckgnd	0.01011	detected
NIB	0.1% GM	1	Z036 (2)	control	36 CaMV P	310.2	299	23.28102608
NIB	0.1% GM	1	Z036 (3)	control	36 CaMV P	579.85	476.8	43.51870719
NIB	0.1% GM	1	Z036 (4)	control	36 CaMV P	535.23	579.41	40.16990196
NIB	0.1% GM	1	Z036 (1)	unknown	36 CaMV P	3213.34	2014.87	843.4893085	480.9	122.63	4.46548E-22
NIB	0.1% GM	1	Z036 (2)	unknown	36 CaMV P	1365.2	729.87	358.3597142
NIB	0.1% GM	1	Z036 (3)	unknown	36 CaMV P	686.31	438.08	180.1537177
NIB	0.1% GM	1	Z036 (4)	unknown	36 CaMV P	2062.76	804.73	541.4665134
NIB	0.1% GM	1	Z044 (1)	control	44 HMG	8845.39	2970.73	663.8612355	1000.0	168.32	6.82851E-98	0.50000	detected
NIB	0.1% GM	1	Z044 (2)	control	44 HMG	8838.86	3226.1	663.3711481
NIB	0.1% GM	1	Z044 (3)	control	44 HMG	17555.47	2558.72	1317.56723
NIB	0.1% GM	1	Z044 (4)	control	44 HMG	18056.9	3906.52	1355.200386
NIB	0.1% GM	1	Z044 (1)	unknown	44 HMG	4835.02	1964.71	1269.17403	1000.0	158.65	1.75509E-78
NIB	0.1% GM	1	Z044 (2)	unknown	44 HMG	2004.56	941.78	526.1892387
NIB	0.1% GM	1	Z044 (3)	unknown	44 HMG	4983.95	1524.65	1308.267578
NIB	0.1% GM	1	Z044 (4)	unknown	44 HMG	3414.79	1316.82	896.3691536
NIB	0.1% GM	1	Z051 (1)	control	51 pat	972.54	1866.3		44.7	7.89	0.474963941	0.00051	detected
NIB	0.1% GM	1	Z051 (2)	control	51 pat	447.32	329.21	33.5721102
NIB	0.1% GM	1	Z051 (3)	control	51 pat	744.79	485.14	55.8977286
NIB	0.1% GM	1	Z051 (4)	control	51 pat	7852.02	17578.99
NIB	0.1% GM	1	Z051 (1)	unknown	51 pat	1428.63	859.28	375.0098436	409.3	17.23	2.13225E-14
NIB	0.1% GM	1	Z051 (2)	unknown	51 pat	1543.46	727.45	405.152274
NIB	0.1% GM	1	Z051 (3)	unknown	51 pat	3007.14	4569.77
NIB	0.1% GM	1	Z051 (4)	unknown	51 pat	1705.72	817.99	447.7448958
NIB	0.1% GM	1	Z056 (1)	control	56 Cry3Bb	926.29	540.15	69.51960556	70.6	2.07	6.07048E-05	0.00002	detected
NIB	0.1% GM	1	Z056 (2)	control	56 Cry3Bb	876.23	571.42	65.76251927
NIB	0.1% GM	1	Z056 (3)	control	56 Cry3Bb	931.42	496.76	69.90462059
NIB	0.1% GM	1	Z056 (4)	control	56 Cry3Bb	1028.34	490.78	77.17862784
NIB	0.1% GM	1	Z056 (1)	unknown	56 Cry3Bb	1251.08	716.96	328.403656	291.9	17.16	5.39041E-06
NIB	0.1% GM	1	Z056 (2)	unknown	56 Cry3Bb	1099.56	624.22	288.6302427
NIB	0.1% GM	1	Z056 (3)	unknown	56 Cry3Bb	905.7	672.13	237.7427433
NIB	0.1% GM	1	Z056 (4)	unknown	56 Cry3Bb	1191.66	591.72	312.8061361
NIB	0.1% GM	1	Z057 (1)	control	57 bar	1031.65	1691.21		46.7	0.00	#DIV/0!	unknown not significant	not detected
NIB	0.1% GM	1	Z057 (2)	control	57 bar	562.8	1113.77
NIB	0.1% GM	1	Z057 (3)	control	57 bar	622.8	623.77	46.74217615
NIB	0.1% GM	1	Z057 (4)	control	57 bar	900.16	2081.94
NIB	0.1% GM	1	Z057 (1)	unknown	57 bar	851.29	526.98	223.460329	193.1	11.66	0.296021134
NIB	0.1% GM	1	Z057 (2)	unknown	57 bar	609.95	448.13	160.1095134
NIB	0.1% GM	1	Z057 (3)	unknown	57 bar	706.71	447.77	185.5086387
NIB	0.1% GM	1	Z057 (4)	unknown	57 bar	775.26	630.17	203.5027483
NIB	0.1% GM	1	Z067 (1)	control	67 TC1507	485.94	488.37	36.47060545	33.8	3.10	<bckgnd	unknown < background	not detected
NIB	0.1% GM	1	Z067 (2)	control	67 TC1507	349.99	399.62	26.26733177
NIB	0.1% GM	1	Z067 (3)	control	67 TC1507	822.61	1126.94
NIB	0.1% GM	1	Z067 (4)	control	67 TC1507	513.66	429.89	38.55103757
NIB	0.1% GM	1	Z067 (1)	unknown	67 TC1507	818.19	700.97	214.7717071	143.2	22.02	<bckgnd
NIB	0.1% GM	1	Z067 (2)	unknown	67 TC1507	483.29	402.95	126.8617538
NIB	0.1% GM	1	Z067 (3)	unknown	67 TC1507	518.36	463.39	136.067493
NIB	0.1% GM	1	Z067 (4)	unknown	67 TC1507	362.05	292.32	95.03672321
NIB	0.1% GM	1	Z080 (1)	control	80 Cry1Ab	672.19	562.11	50.44897782	39.6	4.66	<bckgnd	0.00537	detected
NIB	0.1% GM	1	Z080 (2)	control	80 Cry1Ab	414.84	383.1	31.13443216
NIB	0.1% GM	1	Z080 (3)	control	80 Cry1Ab	495.31	340.22	37.17383954
NIB	0.1% GM	1	Z080 (4)	control	80 Cry1Ab	2463.85	8916.98
NIB	0.1% GM	1	Z080 (1)	unknown	80 Cry1Ab	531.46	408.91	139.5061923	256.6	39.96	0.001357721
NIB	0.1% GM	1	Z080 (2)	unknown	80 Cry1Ab	869.77	619.74	228.3112574
NIB	0.1% GM	1	Z080 (3)	unknown	80 Cry1Ab	1313.79	1395.1	344.8647882
NIB	0.1% GM	1	Z080 (4)	unknown	80 Cry1Ab	1194.5	783.15	313.5516251
NIB	1% GM	1	Z023 (1)	control	23 zein	13315.99	3322.63	778.9792445	655.6	44.25	1.4415E-164	unknown < control	detected
NIB	1% GM	1	Z023 (2)	control	23 zein	11765.24	4789.46	688.2610881
NIB	1% GM	1	Z023 (3)	control	23 zein	9225.85	2386.67	539.7079498
NIB	1% GM	1	Z023 (4)	control	23 zein	10519.88	2079.03	615.4081052
NIB	1% GM	1	Z023 (1)	unknown	23 zein	4593.52	2244.49	330.6602649	591.9	77.68	6.9976E-105
NIB	1% GM	1	Z023 (2)	unknown	23 zein	10275.38	9662.93	739.6636724
NIB	1% GM	1	Z023 (3)	unknown	23 zein	9064.41	2664.06	652.4931233
NIB	1% GM	1	Z023 (4)	unknown	23 zein	8957.04	2285.75	644.7641937
NIB	1% GM	1	Z026 (1)	control	26 Cry1F	678.06	883.19		16.7	2.44	<bckgnd	0.00265	detected
NIB	1% GM	1	Z026 (2)	control	26 Cry1F	365.43	395.05	21.37748566
NIB	1% GM	1	Z026 (3)	control	26 Cry1F	190.34	209.86	11.1348018
NIB	1% GM	1	Z026 (4)	control	26 Cry1F	299.65	349.93	17.52938615
NIB	1% GM	1	Z026 (1)	unknown	26 Cry1F	913.96	1769.17		42.1	2.87	7.98553E-09
NIB	1% GM	1	Z026 (2)	unknown	26 Cry1F	658.4	502.3	47.39431164
NIB	1% GM	1	Z026 (3)	unknown	26 Cry1F	603.01	444.05	43.40711401
NIB	1% GM	1	Z026 (4)	unknown	26 Cry1F	492.39	446.55	35.44423619
NIB	1% GM	1	Z036 (1)	control	36 CaMV P	355.64	372.56	20.8047752	21.9	0.76	0.045297455	0.00657	detected
NIB	1% GM	1	Z036 (2)	control	36 CaMV P	392.5	427.08	22.96106812
NIB	1% GM	1	Z036 (3)	control	36 CaMV P	268.77	367.93
NIB	1% GM	1	Z036 (4)	control	36 CaMV P	191.57	299.13
NIB	1% GM	1	Z036 (1)	unknown	36 CaMV P	1492.01	820.18	107.4009522	172.0	20.38	8.5901E-86
NIB	1% GM	1	Z036 (2)	unknown	36 CaMV P	3038.8	1533.91	218.7451917
NIB	1% GM	1	Z036 (3)	unknown	36 CaMV P	2624.84	1051.66	188.9466661
NIB	1% GM	1	Z036 (4)	unknown	36 CaMV P	2401.9	1039.63	172.8985376
NIB	1% GM	1	Z044 (1)	control	44 HMG	18780.03	6626.99	1098.623053	1000.0	109.44	2.406E-129	0.50000	detected
NIB	1% GM	1	Z044 (2)	control	44 HMG	22249.75	9351.94	1301.600065
NIB	1% GM	1	Z044 (3)	control	44 HMG	12413.09	2513.6	726.1600129
NIB	1% GM	1	Z044 (4)	control	44 HMG	14933.74	3074.38	873.6168699
NIB	1% GM	1	Z044 (1)	unknown	44 HMG	10475	7330.65	754.0331325	1000.0	97.56	5.6648E-129
NIB	1% GM	1	Z044 (2)	unknown	44 HMG	14133.6	9064.47	1017.394051
NIB	1% GM	1	Z044 (3)	unknown	44 HMG	17990.9	3873.22	1295.058204
NIB	1% GM	1	Z044 (4)	unknown	44 HMG	12968.35	3100.6	933.5146132
NIB	1% GM	1	Z051 (1)	control	51 pat	274.34	300.09	16.04876287	19.0	2.10	0.23	0.03813	detected
NIB	1% GM	1	Z051 (2)	control	51 pat	5142.23	13223.33
NIB	1% GM	1	Z051 (3)	control	51 pat	376.04	352.92	21.99816575
NIB	1% GM	1	Z051 (4)	control	51 pat	2503.43	7803.94
NIB	1% GM	1	Z051 (1)	unknown	51 pat	829.15	560.59	59.68559158	69.1	11.81	0.00
NIB	1% GM	1	Z051 (2)	unknown	51 pat	695.64	434.92	50.0749984
NIB	1% GM	1	Z051 (3)	unknown	51 pat	1354.22	878.19	97.48226717
NIB	1% GM	1	Z051 (4)	unknown	51 pat	4119.82	9124.88
NIB	1% GM	1	Z056 (1)	control	56 Cry3Bb	528.75	434.12	30.93162998	27.4	1.69	1.07396E-05	0.00024	detected
NIB	1% GM	1	Z056 (2)	control	56 Cry3Bb	5713.3	14449.53
NIB	1% GM	1	Z056 (3)	control	56 Cry3Bb	470.88	388.6	27.5462618
NIB	1% GM	1	Z056 (4)	control	56 Cry3Bb	406.13	319.76	23.7584168
NIB	1% GM	1	Z056 (1)	unknown	56 Cry3Bb	674.54	429.14	48.55613453	48.5	1.45	3.44958E-17
NIB	1% GM	1	Z056 (2)	unknown	56 Cry3Bb	659.73	482.37	47.49005045
NIB	1% GM	1	Z056 (3)	unknown	56 Cry3Bb	625.11	432.93	44.99796195
NIB	1% GM	1	Z056 (4)	unknown	56 Cry3Bb	736.09	527.17	52.98675403
NIB	1% GM	1	Z057 (1)	control	57 bar	327.39	337.14	19.15216329	15.9	1.43	<bckgnd	0.00467	detected
NIB	1% GM	1	Z057 (2)	control	57 bar	342.82	463.4
NIB	1% GM	1	Z057 (3)	control	57 bar	224.81	255.19	13.15128083
NIB	1% GM	1	Z057 (4)	control	57 bar	261.06	260.25	15.27188903
NIB	1% GM	1	Z057 (1)	unknown	57 bar	726.29	754.52	52.28131015	74.0	10.31	1.79993E-37
NIB	1% GM	1	Z057 (2)	unknown	57 bar	782.55	667.42	56.33113392
NIB	1% GM	1	Z057 (3)	unknown	57 bar	1419.88	818.71	102.2087412
NIB	1% GM	1	Z057 (4)	unknown	57 bar	1181.36	598.72	85.03910085
NIB	1% GM	1	Z067 (1)	control	67 TC1507	2949.3	8764.04		12.7	3.68	<bckgnd	unknown not significant	not detected
NIB	1% GM	1	Z067 (2)	control	67 TC1507	305.35	311.72	17.8628335
NIB	1% GM	1	Z067 (3)	control	67 TC1507	127.5	152.21	7.458690918
NIB	1% GM	1	Z067 (4)	control	67 TC1507	203.13	249.26
NIB	1% GM	1	Z067 (1)	unknown	67 TC1507	277.71	243.33	19.99069606	25.5	3.91	0.298735317
NIB	1% GM	1	Z067 (2)	unknown	67 TC1507	798.76	1914.35
NIB	1% GM	1	Z067 (3)	unknown	67 TC1507	5381.66	14258.23
NIB	1% GM	1	Z067 (4)	unknown	67 TC1507	431.2	333.05	31.03953095
NIB	1% GM	1	Z080 (1)	control	80 Cry1Ab	892.83	3356.58		19.3	1.57	0.16029	0.03737	detected
NIB	1% GM	1	Z080 (2)	control	80 Cry1Ab	297.1	300.37	17.38021233
NIB	1% GM	1	Z080 (3)	control	80 Cry1Ab	395.19	468.49	23.11843187
NIB	1% GM	1	Z080 (4)	control	80 Cry1Ab	295.56	318.86	17.29012304
NIB	1% GM	1	Z080 (1)	unknown	80 Cry1Ab	570.31	370.21	41.05	55.8	12.37	0.00000
NIB	1% GM	1	Z080 (2)	unknown	80 Cry1Ab	560.29	494.31	40.33195454
NIB	1% GM	1	Z080 (3)	unknown	80 Cry1Ab	1196.56	1105.68	86.13325871
NIB	1% GM	1	Z080 (4)	unknown	80 Cry1Ab	7991.15	17506.86
